# Supplementary material for: A comprehensive analysis of time investment in skid trail planning for forest access
Source: PLoS One. 2025 Feb 4;20(2):e0317963. doi: 10.1371/journal.pone.0317963 (PMC11793781; doi:10.1371/journal.pone.0317963)
Supplement: S1 Table — (XLSX) [file pone.0317963.s002.xlsx]

## Sheet: Sheet1
Response (=R) /	Label	Label (variable name in code)	Unit	Description
Predictor (=P)
variable
Forester working time (R)	Time_F	Förster_Aufw	PSH15 ha-1	Productive working time per hectare for the district forester, including breaks and disturbances lasting up to 15 minutes
Total working time (R)	Time_tot	Ges_Aufw	PSH15 ha-1	Productive working time per hectare for the district forester and the field work assistant, including breaks and disturbances lasting up to 15 minutes
Planning method (full) (P)	PMF	OptVerf	1: GIS; GPS	Tools used in the planning steps 2–4
			2: paper maps, GPS
			3: GPS, GIS, paper maps, ranging rods, compasses, GPS
			4: GPS, GIS; paper maps, ranging rods, compasses
			5: GPS; GIS; GPS
			6: GPS; paper maps; paper maps, ranging rods, compasses
			7: paper maps; GIS; paper maps, ranging rods, compasses, GPS
			8: paper maps; GIS; paper maps, ranging rods, compasses
			9: paper maps, GIS, GPS
			10: paper maps, paper maps, paper maps, ranging rods, compasses
Planning method simplified (P)	PMS	OptVer_2Gruppen	3 – partly digital
			5 – fully digital
Terrain and stand	Cond	Verh	1–easy
conditions (P)			2–moderate 3–difficult
Skidtrail spacing (P)	STS	RGA	m
Field work assistant (P)	FWA	Hilfskraft	mit – with FWA
			ohne – without FWA
Total experience,	EXP_area	Umfang_total	ha	Experience: number of hectares that have already been planned by the respective person
total planned area (P)
Current practice (P)	Current_Pract	Umfang	ha year-1	Current practice: number of hectares that are currently planned each year by the respective person
Total experience,	EXP_years	Erfahrung	years	Total years of experience in skid road planning
total years of
experience (P)
