# Supplementary material for: A comprehensive analysis of time investment in skid trail planning for forest access
Source: PLoS One. 2025 Feb 4;20(2):e0317963. doi: 10.1371/journal.pone.0317963 (PMC11793781; doi:10.1371/journal.pone.0317963)
Supplement: S2 Table — (XLSX) [file pone.0317963.s003.xlsx]

## Sheet: Sheet1
	Planning method variable		Interaction term
Model Name	PMS	PMF	without	simple 1	simple 2	full
PMSwo	x		x
PMSs1	x			x
PMSs2	x				x
PMSfu	x					x
PMFwo		x	x
PMFs1		x		x
PMFs2		x			x
PMFfu		x				x
