# Supplementary material for: A comprehensive analysis of time investment in skid trail planning for forest access
Source: PLoS One. 2025 Feb 4;20(2):e0317963. doi: 10.1371/journal.pone.0317963 (PMC11793781; doi:10.1371/journal.pone.0317963)
Supplement: S3 Table — (XLSX) [file pone.0317963.s004.xlsx]

## Sheet: Sheet1
Call:
lmrob(formula = log(Time_F) ~ Cond + log(STS) + PMS +
log(Current_Pract) + FWA + PMS:FWA, data = RG_subset_OptPro_s)
\--> method = "MM"
Residuals:
Min 1Q Median 3Q Max
-1.26601 -0.40033 -0.03056 0.42730 1.21854
Coefficients:
Estimate Std. Error t value Pr(>|t|)
(Intercept) 4.83522 1.09761 4.405 2.48e-05 ***
Cond_moderate 0.28916 0.13894 2.081 0.03975 *
Cond_difficult 0.58051 0.15024 3.864 0.00019 ***
log(STS) -0.96946 0.31427 -3.085 0.00258 **
PMS_5 -0.84844 0.26123 -3.248 0.00155 **
log(Current_Pract) -0.13892 0.04974 -2.793 0.00618 **
FWA_without -0.14489 0.13490 -1.074 0.28516
PMS_5:FWA_without 0.78690 0.37421 2.103 0.03778 *
---
Signif. codes: 0 ‘***’ 0.001 ‘**’ 0.01 ‘*’ 0.05 ‘.’ 0.1 ‘ ’ 1
Robust residual standard error: 0.4908
Multiple R-squared: 0.338,	Adjusted R-squared: 0.2955
Convergence in 17 IRWLS iterations
