# Supplementary material for: A comprehensive analysis of time investment in skid trail planning for forest access
Source: PLoS One. 2025 Feb 4;20(2):e0317963. doi: 10.1371/journal.pone.0317963 (PMC11793781; doi:10.1371/journal.pone.0317963)
Supplement: S4 Table — (XLSX) [file pone.0317963.s005.xlsx]

## Sheet: Sheet1
Planning method	Mean values	With	Without
		assistance	assistance
Total time	average	3.25 (100%)	3.84 (100%)
requirement
PSH15	median	2.60 (100%)	3.20 (100%)
Time requirement step 4	average	2.00 (62%)	2.30 (60%)
PSH15	median	1.50 (58%)	2.00 (63%)
Total time	average	5.25	3.84
requirement
PPH15	median	4.1	3.2
